# Supplementary material for: Drought stress modifies the community structure of root-associated microbes that improve Atractylodes lancea growth and medicinal compound accumulation
Source: Front Plant Sci. 2022 Dec 2;13:1032480. doi: 10.3389/fpls.2022.1032480 (PMC9756954; doi:10.3389/fpls.2022.1032480)
Supplement: Supplementary file 2 [file Table_1.xlsx]

## Sheet: Sheet1
Supplementary data 1. Simple linear regression showing positive correlation to an extent between the diversity (represented by the Shannon index) and richness (represented by the Chao index) of the fungal communities in the bottled soil or A. lancea rhizosphere post-GSM-inoculation.
Shannon index of the fungal communities in the bottled soil (-p) or A. lancea rhizosphere (+p) post GSM-inoculation
PEG6000 concentration	-p			+p
	Rp1	Rp2	Rp3	Rp1	Rp2	Rp3
0	2.34799	2.57635	2.4553	1.35524	1.41062	1.81406
0.1	1.66989	1.83634	1.61593	1.94445	1.76253	1.60577
0.25	2.74399	2.77612	2.75309	2.45337	2.46468	2.58306
Note: Rp, biological replicate. See Figure A for the regressed linear positive correlation.
Chao index of the fungal communities in the bottled soil (-p) or A. lancea rhizosphere (+p) post GSM-inoculation
PEG6000 concentration	-p			+p
	Rp1	Rp2	Rp3	Rp1	Rp2	Rp3
0	79.5	58	56	56.75	65	43.25
0.1	73.6	74.875	79.75	57.3333	73.3333	77.1667
0.25	116.111	111.273	127.333	79.3333	119	88.6875
Note: Rp, biological replicate. See Figure B for the regressed linear positive correlation.
